# Supplementary material for: Clostridioides difficile from Fecally Contaminated Environmental Sources: Resistance and Genetic Relatedness from a Molecular Epidemiological Perspective
Source: Microorganisms. 2023 Oct 5;11(10):2497. doi: 10.3390/microorganisms11102497 (PMC10608975; doi:10.3390/microorganisms11102497)
Supplement: Supplementary file 1 [file microorganisms-11-02497-s001.zip]

Archive with 1 entries (1 files):
- microorganisms-2620634-supplementary.pdf
